# Supplementary material for: Different strategies of altering the cell wall to study the impact that these introduced changes have on plant resistance to pathogens
Source: Front Plant Sci. 2025 Oct 13;16:1680357. doi: 10.3389/fpls.2025.1680357 (PMC12555068; doi:10.3389/fpls.2025.1680357)
Supplement: Supplementary file 1 [file Table1.xlsx]

## Sheet: Sheet1
	CW Component	Plant species	Method	Gene	Abbreviation	CW Impact	Resistance	Molecular mechanism	Citation(s)
	Cellulose	Arabidopsis	Knockout	CESA3	cev1	less cellulose, anthocyanin accumulation	resistant to three species of powdery mildew	JA and SA accumulation	Ellis et al. 2002
		Arabidopsis	DCB and IXB cellulose inhibitor treatment on wildtype Arabidopsis	Not applicable	Not applicable	anthocyanin accumulation, stunted leaves	Not applicable	PDF1.2 and VSP defense gene expression	Ellis et al. 2002
		Arabidopsis	Knockout	CESA3	eli1	less cellulose, lignin production	resistant to Ralstonia solanacearum	Cinnamoyl-CoA reductase 2 upregulation for lignin production	Caño-Delgado et al. 2003, Desaint et al. 2024
		Arabidopsis	Knockout	CESA8	irx1	less cellulose, collapsed xylem	resistant to Ralsonia solanacearum and Plectosphaerella cucumerina	ABA-mediated	Brown et al. 2005
		Arabidopsis	Knockout	CESA7	irx3	less cellulose	resistant to Ralsonia solanacearum and Plectosphaerella cucumerina	ABA-mediated	Brown et al. 2005
		Arabidopsis	Knockout	CESA4	irx5	No data	resistant to Ralsonia solanacearum and Plectosphaerella cucumerina	ABA-mediated	Brown et al. 2005
		Hordeum vulgare (barley)	RNAi	cellulose synthase D2	HvCslD2	less cellulose, more arabinoxylan, less cellulose in papillae	susceptible to B. graminis	Independent of phenolic compound accumulation	Douchkov et al. 2016
		Hordeum vulgare (barley)	Treatment with fungal cellulases, hemicellulases, and pectinases	Not applicable	HvCslD2 cell wall	the CW from the HvCslD2 was digested faster compared to wildtype	No data	No data	Douchkov et al. 2016
		Arabidopsis	Knockout	CESA3	mre1	less cellulose, and shorter, enlarged roots	resistant to R. solanacearum	increased expression of VSP1 and PDF1.2	Desaint et al. 2024
		Arabidopsis	Knockout	CESA1	rsw1-10	less cellulose, stunted growth and thicker roots	resistant to R. solanacearum	increased VSP1 expression	Desaint et al. 2024
		Arabidopsis	Knockout	CESA6	prc1-1	less cellulose, less severe stunted growth and thicker roots	resistant to R. solanacearum	increased PDF1.2 expression	Desaint et al. 2024
		Triticum aestivum (Wheat)	Overexpression	TaCESA7	cesa7	No data	susceptible to Puccinia striiformis	No data	Zhang et al. 2025
		Triticum aestivum (Wheat)	RNAi, virus-induced gene silencing, knockout	TaCESA7	cesa7	less cellulose and more lignin	resistant to Puccinia striiformis	Increased defense gene expression (TaPR1, TaPR2, TaPR5, TaFLS2, TaMPK3, TaCamBP-like, TaPUB23, TaPDR2, and TaWRKY23-like) and increased hydrogen peroxide production	Zhang et al. 2025
	Pectin	Arabidopsis	Knockout	pectin methyl esterase 3	pme3	less PME activity and more methylated HG	resistant to Botrytis cinerea, P. carotovorum, and Heterodera schachtii	Independent of JA and SA responsive defense genes, independent of ROS production	Raiola et al. 2011, Hewezi et al. 2008
		Nicotiana attenuata (tobacco)	RNAi	pectin methyl esterase 1	NaPME1	less PME activity and methanol	susceptible to Maduca sexta	Less SA accumulation	Körner et al. 2009
		Arabidopsis	Overexpression	pectin methyl esterase 3	PME3	more PME activity	susceptible to Heterodera schachtii, no change against M. incognita	More access to cell wall for degradation	Hewezi et al. 2008
		Arabidopsis	Knockout	pectin methyl esterase 3	PME3	less PME activity	resistant to Heterodera schachtii, no change against M. incognita	Less access to cell wall for degradation	Hewezi et al. 2008
		Arabidopsis	Knockout	pectin methyl esterase	pme3, pme17, pme35, pme39, ppme1, pme31, pme44	no change in PME activity	susceptible to Pseudomonas syringae pv. maculicola ES4326, no change to A. brassicicola	PME activity is induced my MAMPs, fungus, and bacteria and required JA (but not SA or ethylene)	Bethke et al. 2014
		Nicotiana tabacum (tobacco)	RNAi	pectin methyl esterase	NaPME1	PME supression	Reduced tobacco mosaic virus movement	Viral movement out of vasculature impaired	Chen et al. 2003
		Arabidopsis	Overexpression	pectin methyl esterase inhibitor	AtPMEI-1	less PME activity, more methylated pectin	resistant to B. cinerea	Unable to grow on methylesterified pectins	Lionetti et al. 2007
		Arabidopsis	Overexpression	pectin methyl esterase inhibitor	AtPMEI-2	less PME activity, more methylated pectin	resistant to B. cinerea	Unable to grow on methylesterified pectins	Lionetti et al. 2007
		Arabidopsis	Knockout	pectin methyl esterase inhibitor	pmei10	more PME activity, less methylated pectin, less GalA, and pectin	suscpetible to B. cinerea	CWI maintenance	Lionetti et al. 2017
		Arabidopsis	Knockout	pectin methyl esterase inhibitor	pmei11	more PME activity, less methylated pectin, less GalA, and pectin	suscpetible to B. cinerea	CWI maintenance	Lionetti et al. 2017
		Arabidopsis	Knockout	pectin methyl esterase inhibitor	pmei12	more PME activity, less methylated pectin, less GalA, and pectin	suscpetible to B. cinerea	CWI maintenance	Lionetti et al. 2017
		Gossypium hirsutum (cotton)	Virus-induced gene silencing	pectin methyl esterase inhibitor	GhPMEI3	more PME activity, less methylated pectin, less GalA, and pectin	susceptible to Verticillium dahliae	PMEI gene expression is modulated by ethylene and JA	Liu et al. 2018
		Capsicum annum (pepper)	Virus-induced gene silencing	pectin methyl esterase inhibitor	CaPMEI1	No data	susceptible to Xanthomonas campestris pv. vesicatoria, but unchanged to avirulent Xanthomonas campestris	reduced defense gene expression	An et al. 2008
		Capsicum annum (pepper)	Overexpression	pectin methyl esterase inhibitor	CaPMEI1	No data	resistant to Xanthomonas campestris pv. vesicatoria, but unchanged to Hyaloperonospora parasitica	CaPMEI1 inhibits PME activity and prevents fungal growth, increased AtPR5 expression	An et al. 2008
		Citrus sinensis (Citrus)	Overexpression	pectin acetylesterase	CsPAE2	No data	susceptible to Xanthomonas citri	No data	Li et al. 2020
		Citrus sinensis (Citrus)	RNAi	pectin acetylesterase	CsPAE2	No data	resistant to Xanthomonas citri	No data	Li et al. 2020
		Arabidopsis	Knockout	pectate lyase	pmr6	more pectin	resistant to Erysiphe cichoracearum and Erysiphe orontii, but unchanged to Pseudomonas syringae, Peronospora parasitica, P. cucumeria, R. solanacearum, and B. cinerea	independent of SA and JA defense pathways	Vogel et al. 2002, Vogel et al. 2004, Hernandez-Blanco et al. 2007
		Arabidopsis	Knockout	pectin acetyltransferase	pmr5	less pectin, less methyl esterified and acetylated pectin	resistant to Erysiphe cichoracearum and Erysiphe orontii, but unchanged to Pseudomonas syringae, Peronospora parasitica, P. cucumeria, R. solanacearum, and B. cinerea	independent of SA and JA defense pathways and PAD3 and receptor WAK1	Vogel et al. 2002, Vogel et al. 2004, Hernandez-Blanco et al. 2007, Chiniquy et al. 2019
		Arabidopsis	RNAi	polygalacturonase and expansin	LePG and LeEXP1	less soluble pectin, more water-soluble rhamnose and arabinose during ripening, firmer tomatoes	resistant to B. cinerea	altered accessibility to CW substrate, pathogen inhibitor retention, defense pathway activation	Cantu et al. 2008
		Arabidopsis	Knockout	UDP-D-glucuronate 4-epimerase	gae6	less GalA, more neutral sugars, more cellulose	susceptible to Pseudomonas syringae pv maculicola ES4326 and two isolates of B. cinerea	independent mechanism: Camalexin production, hyrdogen peroxide accumulation, PAD3, SID2, and PR1 expression were all unchanged	Bethke et al. 2016
		Arabidopsis	Knockout	UDP-D-glucuronate 4-epimerase	gae1gae6	less GalA, more neutral sugars, more cellulose, less homoalacturonan	susceptible to Pseudomonas syringae pv maculicola ES4326 and two isolates of B. cinerea	less immune elicitation by soluble pectin	Bethke et al. 2016
		Gossypium barbadense (cotton)	Virus-induced gene silencing	polygalacturonase	PG12	No data	resistant to Verticillium dahliae	degree of pectin methyl esterification	De la Rubia et al. 2024
		Gossypium barbadense (Cotton)	Virus-induced gene silencing	pectin methyl esterase inhibitor	PMEI13	No data	susceptible to Verticillium dahliae	degree of pectin methyl esterification	De la Rubia et al. 2024
		Arabidopsis	Transgenic overexpression	pectin methyl esterase inhibitor	GbPMEI13	No data	resistant to Verticillium dahliae	degree of pectin methyl esterification	De la Rubia et al. 2024
		Fragaria ananassa (Strawberry)	RNAi	polygalacturonase	FaPG1	less fruit weight loss, firmer fruit, and higher bioyield after harvesting	fruit resistant to fungal decay	altered immune elicitation by OGs	Paniagua et al. 2022
		Daucus carota (Carrot)	Treatment with polygalacturonases	polygalacturonase	Not applicable	Not applicable	Not applicable	resistant carrot varieties had less tissue maceration compared to susceptible carrot varieties	Le Cam et al. 1994
		Phaseolus vulgaris (Bean)	Treatment with polygalacturonases	polygalacturonase	Not applicable	Not applicable	Not applicable	Application of resistant cell walls digested with polygalacturonases caused greater plant defense responses than susceptible cell walls digested with polygalacturonases	Boudart et al. 1998
		tobacco and Arabidopsis	Transgenic overexpression	polygalacturonase	Aspergillus nidulans PGII	small plants, curled leaves, less HGA	resistant to B. cinerea and P. syringae pv. tavaci	Hydrogen peroxide accumulation, POX and EAS1/2 elevated gene expression	Ferrari et al. 2008
		Arabidopsis	Transgenic overexpression	Aspergillus nidulans rhamnogalacturonan acetyl esterase	AnRAE	Unaltered monosaccharide composition, more acetyl esterase activity, fewer acetyl groups	resistant to B. cinerea, unaltered to P. syringae	Upregulated PAD3, WRK, CYP, PR5, bG2, PDF1.2b, PDF1.4 defense genes, more ROS production, more callose accumulation	Pogoerlko et al. 2013, Reem et al. 2018
		Brachypodium	Transgenic overexpression	Aspergillus nidulans rhamnogalacturonan acetyl esterase	AnRAE	Unaltered monosaccharide composition, more acetyl esterase activity, fewer acetyl groups	resistant to Bipolaris sorokiniana, but unchanged with Xanthomonas oryzae	Upregulated PR5, bG2 defense genes, more ROS production, more callose accumulation	Pogoerlko et al. 2013
		Arabidopsis	Transgenic overexpression	Aspergillus nidulans pectin methyl esterase	PME	Shorter roots, smaller leaves, siliques, flowers, and stomata, reduced methyl esterification, CW more digestible for polygalacturonases, less galacturonic acid, more arbinose, roots less susceptible to osmotic stress	resistant to B. cinerea	More ROS accumulation, increased expression of PMEI10, PMEI11, beta-glucanase 2, cytochrome P450, EDS1, JR1, PAD3, PAD4, PDF1.2, PR1, PR5, WR3, and WRKY40	Reem et al. 2020
		Fragaria vesca (wild strawberry)	Transgenic overexpression	Fragaria ananassa (garden strawberry) Pectin methyl esterase 1	FaPE	No change in phenotype, more PME activity, less methyl esterified pectin	fruits resistant to B. cinerea	PR5 defense gene expression was elevated	Osorio et al. 2008
		Fragaria ananassa (garden strawerry)	Transgenic overexpression	Fragaria vesca (wild strawberry) pectin methyl esterase	FaPE	Partially demethylated oligosaccharides, more phenylalanine, tryptophan, tyrosine, aspartate, less alanine, proline and spermidine, more flavonols, flavonols, and flavanones	Increased LRR1 and LRR2 receptor-like kinase expression, increased WRKY and beta-xylosidase expression, less auxin in the fruit	Active OGs were produced, eliciting an immune response	Osorio et al. 2011
		Triticum durum (wheat)	Transgenic overexpression	Actinidia chinesis (kiwi) pectin methyl esterase inhibitor	AcPMEI	No morphological changes, less long and short de-esterified pectin	resistant to B. sorokiniana and F. graminearum	Pectin less suceptible to degradation by polygalacturonases	Volpi et al. 2011
		Triticum durum (wheat)	Transgenic overexpression	bean PvPGIP2	PvPGIP2	No data.	resistant to F. graminearum and B. sorokiniana	PvPGIP2 inhibited fungal PGs	Ferrari et al. 2012
	Hemicellulose	Maize	Knockout	xylosyltransferase	zmxyxt2	thinner CW, less hemicellulose, less arabinose, glucose, galactose, galacturonic acid, brittle leaves	susceptible to Fusarium verticillioides	Weaker cell wall, less crosslinking	Xu et al. 2025
		Maize	Overexpression	xylosyltransferase	ZmXYXT2	more hemicellulose, more glucose, xylose, arabinose	resistant to Fusarium verticillioides	Stronger cell wall, more crosslinking	Xu et al. 2025
		Hordeum vulgare (Barley)	Transient overexpression	glycosyltransferase	GT75, GT8, GT61, GT47	No data	resistant to powdery mildew penetration	Change in cell wall strength	Chowdhury et al. 2017
		Hordeum vulgare (Barley)	Transient silencing	glycosyltransferase	GT43, GT61, GT31	No data	susceptible to powdery mildew penetration	Change in cell wall strength	Chowdhury et al. 2017
		Arabidopsis	RNAi	Beta-1,4-endoglucanases	Cel1Cel2 EGases	more callose after B. cinerea infection	resistant to B. cinerea, susceptible to P. syringae	involved SA and JA pathways because of increased PR1 and LoxD gene expression, callose production	Flors et al. 2007
		Arabidopsis	Treatment with callose inhibitor 2-deoxy-D-glucose	Beta-1,4-endoglucanases	Cel1 and Cel2 EGases	callose synthesis blocked by inhibitor	not resistant to B. cinerea	resistance was lost because callose synthesis was blocked	Flors et al. 2007
		Glycine max (soybean)	RNAi	xylogulcan endotransglycosylase/hydrolase	XTH43	less tightly bound xyloglucan chains	susceptible to Heterodera glycines	CW expansion limited, preventing cyst feeding formation	Niraula et al. 2021
		Glycine max (soybean)	Overexpression	xylogulcan endotransglycosylase/hydrolase	XTH43	more tightly bound xyloglucan	susceptible to Heterodera glycines	CW expansion no limited, not prevent cyst feeding formation	Niraula et al. 2021
		Arabidopsis	Knockout	beta-D-xylosidase	bxl4	more arabinose and arabinosyl residues	susceptible to B. cinerea	Unable to accumulate JA and camalexin	Guzha et al. 2022
		Arabidopsis	Overexpression	beta-D-xylosidase	BXL4	more arabinose and arabinosyl residues	resistant to B. cinerea	More PDF1.2 and PAD3 defense gene expression	Guzha et al. 2022
		Arabidopsis	Knockout	reduced wall acetylation	rwa2	less CW acetate and O-acetylated fucosylated xylglucan	resistant to B. cinerea	Independent of defense pathways	Manabe et al. 2011
		Oryza sativa (Rice)	Knockout	trichome birefringence-like	OsTBL1	Less acetyl esterase, stunted growth	susceptible to leaf blight, unchanged to Golovinomyces cichoracearum	No change in PDF1.2 or PAD3 gene expression	Gao et al. 2017
		Oryza sativa (Rice)	Knockout	trichome birefringence-like	OsTBL2	Less acetyl esterase, stunted growth	No data	No data	Gao et al. 2017
		Oryza sativa (Rice)	Knockout	trichome birefringence-like	tble1tbl2	Less acetyl esterase, stunted growth	susceptible to leaf blight	No data	Gao et al. 2017
		Oryza sativa (Rice)	Overexpression	trichome birefringence-like	OsTBL	More acetyl esters	No data	No data	Gao et al. 2017
		Arabidopsis	Knockout	trichome birefringence-like	esk1	Stunted growth, excess branching	restores resistance in agb1-2 mutants, but still susceptible to P. syringae pv. tomato DC3000 and H. arabidopsidis	No change in ROS, CYP81F2 and WRKY33 gene expression, but restoration in MAPK phosphorylation and constitutive expression of ABA-related genes	Escudero et al. 2017
		Schedonorus arundinaceus (tall fescue) and Lolium perenne (perennial ryegrass)	Transgenic overexpression	Aspergillus nidulans ferulic acid esterase	FAEA	Increased FAE enzyme activity, less ferulate monomers, ferulic acid, and p-coumaric acid	susceptible to T. reesei cellulase digestion, larvae thrived on FAEA transgenic plants	More easily digested CW	Buanafina and Fescemyer 2012
		Arabidopsis	Transgenic overexpression	Aspergillus nidulans xylan acetyl esterase	AnAXE	Unaltered monosaccharide composition, more acetyl esterase activity, fewer acetyl groups	resistant to B. cinerea, unaltered to P. syringae	Upregulated PAD3, WRK, CYP, PR5, bG2, PDF1.2b, PDF1.4 defense genes, more ROS production	Pogorelko et al. 2013, Reem et al. 2018
		Brachypodium	Transgenic overexpression	Aspergillus nidulans xylan acetyl esterase	AnAXE	Unaltered monosaccharide composition, more acetyl esterase activity, fewer acetyl groups	resistant to Bipolaris sorokiniana, but unchanged with Xanthomonas oryzae	Upregulated PR5, bG2 defense genes, more ROS production	Pogorelko et al. 2013
		Arabidopsis	Transgenic overexpression	Aspergillus nidulans feruloyl esterase	AnFAE	Increased FAE enzyme activity, less ferulic acids, more digestable CW by xylanases and cellulases	susceptible to B. cinerea	Upregulated PGIP1, bG2, WRKY40, downregulated PR1, JA-responsive genes, WRKY transcription factors, and extensin-related genes	Reem et al. 2016, Reem et al. 2018
		Brachypodium	Transgenic overexpression	Aspergillus nidulans feruloyl esterase	AnFAE	Increased FAE enzyme activity, less ferulic acids, more xylose, less glucose, CW more digestable by cellulase	susceptible to B. sorokiniana	Upregulated WRKY40, WR3, RetOX	Reem et al. 2016
		Arabidopsis	Transgenic overexpression	Aspergillus nidulans xylan acetyl esterase	AnAXE/AnRAE	Reduced acetyl levels	synergistic resistance to B. cinerea	Downregulated WRKY, JR1, and PDF1.2, upregulated PAD3, RetOx, and PR1, enhanced hydrogen peroxide accumulation	Swaminathan et al. 2021
		Arabidopsis	Transgenic overexpression	Aspergillus nidulans feruloyl esterase	AnFAE/AnRAE	Reduced acetyl levels, reduced feruloylation	restored to wildtype-level resistance against B. cinerea	Downregulated WRKY, JR1, and PDF1.2, upregulated PAD3, RetOx, and PR1, enhanced hydrogen peroxide accumulation	Swaminathan et al. 2021
		Arabidopsis	Transgenic overexpression	Aspergillus nidulans xylan acetyl esterase	AnAXE/AnFAE	Reduced acetyl levels, reduced feruloylation	restored to wildtype-level resistance against B. cinerea	Downregulated WRKY, JR1, and PDF1.2, upregulated PR1, enhanced hydrogen peroxide accumulation	Swaminathan et al. 2021
		tobacco and Arabidopsis	Transient expression	Fusarium graminearum xylanase (inactive)	Not applicable	Unaltered phenotype	resistant to P. syringae, unchanged against B. cinerea	ORA59, PDF1.2, PR4, PR1 defense gene expression before and during B. cinerea infection was unchanged, PR1 was expressed higher after P. syringae treatment. Unaltered MAPK activation	Tundo et al. 2020
